# Supplementary material for: God and the Welfare State - Substitutes or Complements? An Experimental Test of the Effect of Belief in God's Control
Source: PLoS One. 2015 Jun 10;10(6):e0128858. doi: 10.1371/journal.pone.0128858 (PMC4463850; doi:10.1371/journal.pone.0128858)
Supplement: S1 Dataset — (XLSX) [file pone.0128858.s002.xlsx]

## Sheet: Sheet1
id_isjew	consent	sex	age	govt_resp	exphealth	expold	expwelf	expunemp	godcontr_q_1	godcontr_q_2	godcontr_q_3	religiosit	ideology	class	state_US	catho	am_jews	salient1	salient2	sample	bgc	bgcxsalient1	bgcxsalient2	welfare	ideologyxsalient1	ideologyxsalient2	educ4	educ4salient1	educ4salient2	ris_denom	religunited	ideology2	agesalient1	nbgc
115	1	1	23	4	4	4	3	3	1	1	1		3	3				1	0	1	1	1	0	3.5	3	0	5	5	0	1	1	0.222222	23	0
120	1	1	23	5	4	4	4	3	2	1	1		4	3				1	0	1	1.33333	1.33333	0	3.75	4	0	3	3	0	1	1	0.333333	23	0.083333
88	1	1	24	3	3	4	4	3	5	5	5		10	2				1	0	1	5	5	0	3.5	10	0	5	5	0	4	4	1	24	1
100	1	1	27	4	3	4	4	1	5	5	5		7	4				1	0	1	5	5	0	3	7	0	6	6	0	4	4	0.666667	27	1
68	1	1	23	2	4	3	3	2	5	5	4		9	4				1	0	1	4.66667	4.66667	0	3	9	0	6	6	0	4	4	0.888889	23	0.916667
101	1	1	66	4	4	4	4	3	4	4	4		5	3				1	0	1	4	4	0	3.75	5	0	6	6	0	4	4	0.444444	66	0.75
12	1	1	23	2	3	3	3	3	5	5	5		5	3				1	0	1	5	5	0	3	5	0	5	5	0	5	5	0.444444	23	1
109	1	0	24	4	4	4	4	3	3	3	3		4	3				1	0	1	3	3	0	3.75	4	0	3	3	0	2	2	0.333333	24	0.5
54	1	1	28	4	4	5	4	1	5	5	5		8	3				1	0	1	5	5	0	3.5	8	0	6	6	0	4	4	0.777778	28	1
75	1	1	28	4	4	4	4	3	4	3	4		4	3				1	0	1	3.66667	3.66667	0	3.75	4	0	6	6	0	3	3	0.333333	28	0.666667
83	1	1	26	2	4	4	3	2	5	4	3		5	4				1	0	1	4	4	0	3.25	5	0	5	5	0	4	4	0.444444	26	0.75
8	1	1	36	2	4	4	4	3	5	5	5		8	2				1	0	1	5	5	0	3.75	8	0	5	5	0	5	5	0.777778	36	1
144	1	0	26	4	4	4	4	3	4	4	4		8	2				1	0	1	4	4	0	3.75	8	0	3	3	0	1	1	0.777778	26	0.75
55	1	1	26	4	4	4	4	3	5	4	3		8	4				1	0	1	4	4	0	3.75	8	0	5	5	0	4	4	0.777778	26	0.75
126	1	1	24	5	4	4	4	3	1	1	1		3	4				1	0	1	1	1	0	3.75	3	0	3	3	0	1	1	0.222222	24	0
128	1	0	22	5	4	3	4	3	5	4	3		7	4				1	0	1	4	4	0	3.5	7	0	3	3	0	3	3	0.666667	22	0.75
64	1	1	27	2	3	4	4	3	5	5	5		10	2				1	0	1	5	5	0	3.5	10	0	6	6	0	4	4	1	27	1
136	1	0	22	4	3	4	4	2	1	1	1		5	3				1	0	1	1	1	0	3.25	5	0	3	3	0	1	1	0.444444	22	0
33	1	0	21	5	4	4	5	4	5	5	5		9	3				1	0	1	5	5	0	4.25	9	0	3	3	0	4	4	0.888889	21	1
27	1	1	33	4	3	3	3	3	5	5	5		10	3				1	0	1	5	5	0	3	10	0	5	5	0	1	1	1	33	1
119	1	1	24	5	4	4	5	5	1	1	1		1	4				1	0	1	1	1	0	4.5	1	0	3	3	0	1	1	0	24	0
6	1	0	22	4					5	5	5		10	3				1	0	1	5	5	0		10	0	5	5	0	5	5	1	22	1
42	1	1	29	4	3	3	3	2	1	1	1		3	3				1	0	1	1	1	0	2.75	3	0	6	6	0	1	1	0.222222	29	0
20	1	0	29	3	3	3	3	4	5	5	5		6	4				1	0	1	5	5	0	3.25	6	0	5	5	0	5	5	0.555556	29	1
79	1	1	24	4	3	3	4	3	5	4	3			4				1	0	1	4	4	0	3.25			4	4	0	4	4		24	0.75
38	1	1	27	4	3	3	3	3	4	2	2		6	3				1	0	1	2.66667	2.66667	0	3	6	0	6	6	0	4	4	0.555556	27	0.416667
60	1	1	34	4	4	4	2	3	4	4	4		6	3				1	0	1	4	4	0	3.25	6	0	6	6	0	4	4	0.555556	34	0.75
31	1	0	28	4	5	3	3	5	5	5	5		7	4				1	0	1	5	5	0	4	7	0	3	3	0	5	5	0.666667	28	1
1	1	1	25	2	5	4	5	2	5	5	5		5	3				1	0	1	5	5	0	4	5	0	4	4	0	5	5	0.444444	25	1
142	1	0	23	5	5	5	5	2	1	1	1		2	3				1	0	1	1	1	0	4.25	2	0	3	3	0	1	1	0.111111	23	0
108	1	1	22	2	5	5	3	2	1	1	1		8	3				1	0	1	1	1	0	3.75	8	0	5	5	0	1	1	0.777778	22	0
50	1	0	31	4	3	4	3	2	5	5	5		9	3				1	0	1	5	5	0	3	9	0	6	6	0	4	4	0.888889	31	1
77	1	1	27	3	5	5	4	3	5	5	5		8	3				1	0	1	5	5	0	4.25	8	0	5	5	0	4	4	0.777778	27	1
135	1	1	22	2	4	3	5	3	2	1	2		4	4				1	0	1	1.66667	1.66667	0	3.75	4	0	4	4	0	1	1	0.333333	22	0.166667
17	1	0	26	5	3	4	4	3	1	5	5		7	2				1	0	1	3.66667	3.66667	0	3.5	7	0	5	5	0	5	5	0.666667	26	0.666667
94	1	0	27	4	3	4	3	3	5	5	4		8	3				1	0	1	4.66667	4.66667	0	3.25	8	0	6	6	0	4	4	0.777778	27	0.916667
92	1	1	25	4	3	3	3	3	5	5	4		8	4				1	0	1	4.66667	4.66667	0	3	8	0	5	5	0	4	4	0.777778	25	0.916667
62	1	0	25		5	5	5	3	5	5	5		6	3				1	0	1	5	5	0	4.5	6	0	6	6	0	4	4	0.555556	25	1
84	1	1	27	4	4	3	4	2	5	4	4		8	3				1	0	1	4.33333	4.33333	0	3.25	8	0	5	5	0	4	4	0.777778	27	0.833333
72	1	0	47	2	4	4	4	4	5	4	3		6	3				1	0	1	4	4	0	4	6	0	6	6	0	4	4	0.555556	47	0.75
22	1	1	23	1	3	4	2	4	5	5	5		4	4				0	1	1	5	0	5	3.25	0	4	5	0	5			0.333333	0	1
127	1	1	24	2	3	3	3	3	3	1	1		7	2				0	1	1	1.66667	0	1.66667	3	0	7	4	0	4	4	4	0.666667	0	0.166667
26	1	1	26	5	4	4	5	3	5	5	5		8	2				0	1	1	5	0	5	4	0	8	4	0	4	5	5	0.777778	0	1
137	1	1	21	5	5	4	5	4	4	4	5		2	3				0	1	1	4.33333	0	4.33333	4.5	0	2	3	0	3	4	4	0.111111	0	0.833333
118	1	0	23	4	4	4	4	4	5	3	1		5	3				0	1	1	3	0	3	4	0	5	5	0	5	1	1	0.444444	0	0.5
71	1	0	30	3	4	4	4	3	4	3	3		4	3				0	1	1	3.33333	0	3.33333	3.75	0	4	6	0	6	1	1	0.333333	0	0.583333
132	1	1	18.8	2	1	2	2	2	4	4	4		9	3				0	1	1	4	0	4	1.75	0	9	3	0	3	4	4	0.888889	0	0.75
96	1	1	28	4	4	5	3	2	5	5	5		8	2				0	1	1	5	0	5	3.5	0	8	6	0	6	4	4	0.777778	0	1
90	1	1	25	3	4	4	4	4					6	3				0	1	1				4	0	6	6	0	6	3	3	0.555556	0
45	1	0	29	4	4	4	4	3	5	4	4		4	3				0	1	1	4.33333	0	4.33333	3.75	0	4	6	0	6	1	1	0.333333	0	0.833333
34	1	0	22	5	5	4	5	5	5	5	5		8	2				0	1	1	5	0	5	4.75	0	8	5	0	5	4	4	0.777778	0	1
141	1	1	23	4	4	3	4	2	3	3	3		3	3				0	1	1	3	0	3	3.25	0	3	3	0	3	2	2	0.222222	0	0.5
63	1	1	28	2	4	2	3	3	5	3	2		8	3				0	1	1	3.33333	0	3.33333	3	0	8	5	0	5	4	4	0.777778	0	0.583333
103	1	0	22	5	3	5	5	3		5			4	1				0	1	1				4	0	4	3	0	3	2	2	0.333333	0
91	1	1	25	3	3	3	3	2	5	4	2		7	3				0	1	1	3.66667	0	3.66667	2.75	0	7	5	0	5	4	4	0.666667	0	0.666667
57	1	0	27	4	5	4	5	3	5	4	4		7	3				0	1	1	4.33333	0	4.33333	4.25	0	7	6	0	6	4	4	0.666667	0	0.833333
105	1	0	22	5	4	4	2	2	3	3	3		7	4				0	1	1	3	0	3	3	0	7	3	0	3	1	1	0.666667	0	0.5
9	1	1	25	4	3	4	4	5	2	5	1		5	2				0	1	1	2.66667	0	2.66667	4	0	5	1	0	1	5	5	0.444444	0	0.416667
11	1	1	25	2	3	3	3	2	4	5	4		10	4				0	1	1	4.33333	0	4.33333	2.75	0	10	5	0	5	4	4	1	0	0.833333
2	1	1	34	1	4	5	3	1	1	1	1		8	5				0	1	1	1	0	1	3.25	0	8	5	0	5	5	5	0.777778	0	0
74	1	0	27	4	5	5	5	3	5	5	4		7	4				0	1	1	4.66667	0	4.66667	4.5	0	7	6	0	6	4	4	0.666667	0	0.916667
138	1	0	18	4	3	3	4	3	2	2	2		4	4				0	1	1	2	0	2	3.25	0	4	3	0	3	2	2	0.333333	0	0.25
47	1	1	28	3	4	3	3	3	2	2	1		4	4				0	1	1	1.66667	0	1.66667	3.25	0	4	6	0	6	4	4	0.333333	0	0.166667
116	1	1	23	3	4	4	4	1	4	4	4		6	3				0	1	1	4	0	4	3.25	0	6	3	0	3	2	2	0.555556	0	0.75
112	1	0	22	3	4	4	4	3	2	2	2		4	4				0	1	1	2	0	2	3.75	0	4	3	0	3	2	2	0.333333	0	0.25
40	1	1	26	5	4	5	4	3	5	5	2		3	2				0	1	1	4	0	4	4	0	3	6	0	6	4	4	0.222222	0	0.75
29	1		25	3	3	4	5	3	5	5	5		10	3				0	1	1	5	0	5	3.75	0	10	4	0	4	5	5	1	0	1
7	1	1	26	4	4	4	4	3	5	5	3		8	4				0	1	1	4.33333	0	4.33333	3.75	0	8	6	0	6	4	4	0.777778	0	0.833333
98	1	1	25	1	2	2	2	2	4	4	4			5				0	1	1	4	0	4	2			6	0	6	4	4		0	0.75
146	1	0	22	5	5	5	4	3	2	2	2		5	5				0	1	1	2	0	2	4.25	0	5	4	0	4	1	1	0.444444	0	0.25
15	1	0	21	4	5	5	5	4	5	5	5		8	2				0	1	1	5	0	5	4.75	0	8	3	0	3	5	5	0.777778	0	1
80	1	1	27	3	4	4	4	3	5	4	5		8	4				0	1	1	4.66667	0	4.66667	3.75	0	8	6	0	6	4	4	0.777778	0	0.916667
18	1	0	23	3	4	4	4	1	5	5	5		7	2				0	1	1	5	0	5	3.25	0	7	5	0	5	5	5	0.666667	0	1
124	1	0	24	5	3	4	4	3	1	2	1		6					0	1	1	1.33333	0	1.33333	3.5	0	6	3	0	3	1	1	0.555556	0	0.083333
66	1	0	35	4	4	4	4	4	5	5	5		10					0	1	1	5	0	5	4	0	10	6	0	6	4	4	1	0	1
37	1	1	29	5	4	4	4	2	2	2	2		2	4				0	1	1	2	0	2	3.5	0	2	6	0	6	3	3	0.111111	0	0.25
89	1	1	24	1	1	1	1	1	5	5	5		7	4				0	0	1	5	0	0	1	0	0	5	0	0	4	4	0.666667	0	1
53	1	0	26	4	4	4	4	2	5	5	5		9	3				0	0	1	5	0	0	3.5	0	0	6	0	0	4	4	0.888889	0	1
44	1	0	53	3	4	4		2	3	3	2		7	3				0	0	1	2.66667	0	0		0	0	6	0	0	2	2	0.666667	0	0.416667
78	1	0	26	4	3	4	4	2	5	5	5		9	3				0	0	1	5	0	0	3.25	0	0	6	0	0	4	4	0.888889	0	1
82	1	1	33	2	4	3	3	3	5	5	5		10	3				0	0	1	5	0	0	3.25	0	0	6	0	0	4	4	1	0	1
52	1	0	32	2	3	4	3	2	4	4	4		7	3				0	0	1	4	0	0	3	0	0	6	0	0	4	4	0.666667	0	0.75
24	1	1			5	5	5	5	5	4	5		6					0	0	1	4.66667	0	0	5	0	0	6	0	0	4	4	0.555556		0.916667
61	1	1	26	4	3	3	4	2	5	5	5		9	3				0	0	1	5	0	0	3	0	0	5	0	0	4	4	0.888889	0	1
113	1	0	21	2	4	4	3	2	3	3	4		4	1				0	0	1	3.33333	0	0	3.25	0	0	3	0	0	3	3	0.333333	0	0.583333
145	1	0	21	4	4	4	3	2	1	1	1		2	4				0	0	1	1	0	0	3.25	0	0	3	0	0	1	1	0.111111	0	0
139	1	1	22	2	3	4	4	3	2	2	2		8	4				0	0	1	2	0	0	3.5	0	0	3	0	0	1	1	0.777778	0	0.25
39	1	1	27	2	3	3	2	2	2	3	2		7	3				0	0	1	2.33333	0	0	2.5	0	0	5	0	0	4	4	0.666667	0	0.333333
3	1	1	28	1	3		4	2	5	5	5		8	3				0	0	1	5	0	0		0	0	5	0	0	5	5	0.777778	0	1
93	1	1	26	2	3	3	3	2	3	3	2		6	3				0	0	1	2.66667	0	0	2.75	0	0	5	0	0	4	4	0.555556	0	0.416667
56	1	0	25	2	4	4	3	1	5	5	5		8	4				0	0	1	5	0	0	3	0	0	6	0	0	4	4	0.777778	0	1
30	1	0	27	4	3	4	4	3	5	5	5		9	1				0	0	1	5	0	0	3.5	0	0	5	0	0	5	5	0.888889	0	1
16	1	0	22	4	4	3	3	3	5	5	4		8	2				0	0	1	4.66667	0	0	3.25	0	0	3	0	0	5	5	0.777778	0	0.916667
102	1	0	22	4	4	5	3	2	3	2	2		3	3				0	0	1	2.33333	0	0	3.5	0	0	5	0	0	4	4	0.222222	0	0.333333
85	1	1	25	2	3	4	4	2	5	3	3		8	4				0	0	1	3.66667	0	0	3.25	0	0	6	0	0	4	4	0.777778	0	0.666667
134	1	0	21	2	4	4	3	2	5	5	5		7	3				0	0	1	5	0	0	3.25	0	0	3	0	0	3	3	0.666667	0	1
19	1	0	19	3	4	3	3	4	5	5	5		6	4				0	0	1	5	0	0	3.5	0	0	4	0	0	5	5	0.555556	0	1
106	1	1	23	2	4	4	3	2	2	2	2		4	4				0	0	1	2	0	0	3.25	0	0	3	0	0	1	1	0.333333	0	0.25
111	1	0	22	5	5	5	5	3	1	1	1		1	4				0	0	1	1	0	0	4.5	0	0	5	0	0	1	1	0	0	0
46	1	1	28	4	4	4	4	2					5	3				0	0	1				3.5	0	0	6	0	0	4	4	0.444444	0
5	1	0	23	4	3	4	3	2	5	5	5		10	3				0	0	1	5	0	0	3	0	0	5	0	0	4	4	1	0	1
123	1	0	21	3	5	5	4	2	3	3	4		7	3				0	0	1	3.33333	0	0	4	0	0	3	0	0	1	1	0.666667	0	0.583333
70	1	1	25	5	5	5	5	2	1	2	1		3	3				0	0	1	1.33333	0	0	4.25	0	0	5	0	0	1	1	0.222222	0	0.083333
131	1	0	22	3	4	4	4	3	3	3	2		8	4				0	0	1	2.66667	0	0	3.75	0	0	5	0	0	1	1	0.777778	0	0.416667
143	1	0	22	4	4	4	3	4	1	1	1		8	4				0	0	1	1	0	0	3.75	0	0	4	0	0	1	1	0.777778	0	0
122	1	0	22	3	5	4	4	3	4	4	4		5	4				0	0	1	4	0	0	4	0	0	5	0	0	1	1	0.444444	0	0.75
35	1	1	28	1	1	1	1	1	2	2	2		2	3				0	0	1	2	0	0	1	0	0	6	0	0	4	4	0.111111	0	0.25
36	1	0	28	4	4	4	4	4	5	4	5		5	3				0	0	1	4.66667	0	0	4	0	0	6	0	0	4	4	0.444444	0	0.916667
117	1	0	23	4	4	4	4	3	4	4	4		5	4				0	0	1	4	0	0	3.75	0	0	3	0	0	2	2	0.444444	0	0.75
59	1	0	24	4	4	4	4	2	3	3	3		4	4				0	0	1	3	0	0	3.5	0	0	6	0	0	4	4	0.333333	0	0.5
23	1	1	28	4	3	4	4	2	5	5	5		8	2				0	0	1	5	0	0	3.25	0	0	5	0	0	4	4	0.777778	0	1
95	1	1	25	2	3	3	3	2	2	3	3		7	2				0	0	1	2.66667	0	0	2.75	0	0	5	0	0	4	4	0.666667	0	0.416667
58	1	0	26	2	3	4	3	2	5	5	5		10	2				0	0	1	5	0	0	3	0	0	6	0	0	4	4	1	0	1
	1	0	22	3	3	3	3	4	6	3	3					0	1	0	0	2	4	0	0	3.25									0	0.5
	1	1	29	4	4	3	4	4	4	4	4	4	1	4	22	0	1	1	0	2	4	4	0	3.75	1	0	6	6	0		4	0	29	0.5
	1	1	29	4	2	4	5	5	2	1	1	1	1	2	21	0	1	1	0	2	1.33333	1.33333	0	4	1	0	5	5	0		1	0	29	0.055556
	1	1	47	4	5	4	4	4	2	2	2	3	1	3	21	0	1	1	0	2	2	2	0	4.25	1	0	4	4	0		3	0	47	0.166667
	1	1	39	4	3	4	5	4	1	1	1	1	1	3	21	0	1	1	0	2	1	1	0	4	1	0	5	5	0		1	0	39	0
	1	0	25	2	4	3	4	3	5	4	3	1	1	3	10	0	1	1	0	2	4	4	0	3.5	1	0	5	5	0		1	0	25	0.5
	1	0	25	5	5	4	5	4	6	2	2	4	2	3	5	0	1	1	0	2	3.33333	3.33333	0	4.5	2	0	6	6	0		4	0.125	25	0.388889
	1	0	19	4	4	3	4	3	6	5	4	4	2	4	22	0	1	1	0	2	5	5	0	3.5	2	0	2	2	0		4	0.125	19	0.666667
	1	0	36	4	5	4	5	4	3	3	3	5	2	3	39	0	1	0	0	2	3	0	0	4.5	0	0	6	0	0		5	0.125	0	0.333333
	1	0	28	4	5	5	4	3	4	4	4	3	2	3	33	0	1	0	0	2	4	0	0	4.25	0	0	5	0	0		3	0.125	0	0.5
	1	1	36	4	4	3	5	4	3	3	3	2	2	2	36	0	1	0	0	2	3	0	0	4	0	0	5	0	0		2	0.125	0	0.333333
	1	0	31	4	4	4	3	3	5	5	5	2	2	3	33	0	1	1	0	2	5	5	0	3.5	2	0	6	6	0		2	0.125	31	0.666667
	1	0	44	4	4	4	4	3	5	2	3	1	2	3	33	0	1	1	0	2	3.33333	3.33333	0	3.75	2	0	5	5	0		1	0.125	44	0.388889
	1	1	30	5	5	5	5	5	1	1	1	1	2	4	33	0	1	1	0	2	1	1	0	5	2	0	5	5	0		1	0.125	30	0
	1	0	46	3	4	3	3	3	6	5	3	2	2	3	21	0	1	1	0	2	4.66667	4.66667	0	3.25	2	0	5	5	0		2	0.125	46	0.611111
	1	0	68	5	5	3	5	4	7	7	5	4	2	4	21	0	1	0	0	2	6.33333	0	0	4.25	0	0	7	0	0		4	0.125	0	0.888889
	1	1	60	5	4	4	3	3	5	5	4	4	2	3	21	0	1	1	0	2	4.66667	4.66667	0	3.5	2	0	6	6	0		4	0.125	60	0.611111
	1	0	65	4	4	4	4	4	6	5	3	4	2	3	21	0	1	0	0	2	4.66667	0	0	4	0	0	5	0	0		4	0.125	0	0.611111
	1	0	25	4	5	5	5	5	5	4	5	3	2	3	21	0	1	0	0	2	4.66667	0	0	5	0	0	5	0	0		3	0.125	0	0.611111
	1	0	44	3	3	3	4	4	6	5	5	3	2	4	21	0	1	0	0	2	5.33333	0	0	3.5	0	0	6	0	0		3	0.125	0	0.722222
	1	0	23	3	4	4	3	3	1	1	1	1	2	3	10	0	1	1	0	2	1	1	0	3.5	2	0	5	5	0		1	0.125	23	0
	1	1	26	4	4	4	4	4	3	3	3	3	2	2	38	0	1	1	0	2	3	3	0	4	2	0	5	5	0		3	0.125	26	0.333333
	1	1	26	5	5	5	5	5	2	2	2	3	2	3	10	0	1	1	0	2	2	2	0	5	2	0	5	5	0		3	0.125	26	0.166667
	1	0	29	3	4	3	4	3	6	5	3	4	3	3	11	0	1	0	0	2	4.66667	0	0	3.5	0	0	6	0	0		4	0.25	0	0.611111
	1	0	48	4	5	4	4	4	5	6	6	4	3	3	10	0	1	0	0	2	5.66667	0	0	4.25	0	0	5	0	0		4	0.25	0	0.777778
	1	1	28	2	5	3	2	2	2	2	2	1	3	1	48	0	1	0	0	2	2	0	0	3	0	0	3	0	0		1	0.25	0	0.166667
	1	1	31	3	5	5	3	3	5	4	4	5	3	3	21	0	1	1	0	2	4.33333	4.33333	0	4	3	0	7	7	0		5	0.25	31	0.555556
	1	0	23	3	4	3	4	2	5	2	2	3	3	4	31	0	1	0	0	2	3	0	0	3.25	0	0	5	0	0		3	0.25	0	0.333333
	1	1	25	4	4	4	3	3	3	3	3	1	3	3	5	0	1	1	0	2	3	3	0	3.5	3	0	5	5	0		1	0.25	25	0.333333
	1	0	26	1	3	3	2	2	7	6	6	5	4	3	33	0	1	0	0	2	6.33333	0	0	2.5	0	0	5	0	0		5	0.375	0	0.888889
	1	0	25	4	4	4	3	4	4	4	5	5	4	3	33	0	1	0	0	2	4.33333	0	0	3.75	0	0	5	0	0		5	0.375	0	0.555556
	1	0	30	1	2	4	4	1	6	5	4	3	4	3	33	0	1	0	0	2	5	0	0	2.75	0	0	3	0	0		3	0.375	0	0.666667
	1	1	47	2	5	5	5	5	3	3	2	4	4	3	21	0	1	1	0	2	2.66667	2.66667	0	5	4	0	6	6	0		4	0.375	47	0.277778
	1	0	45	2	4	3	3	3	7	7	7	5	4	3	21	0	1	0	0	2	7	0	0	3.25	0	0	6	0	0		5	0.375	0	1
	1	1	56	2	5	3	3	3	7	4	3	4	4	3	21	0	1	0	0	2	4.66667	0	0	3.5	0	0	5	0	0		4	0.375	0	0.611111
	1	1	24	2	4	4	3	3	3	3	3	2	4	4	39	0	1	0	0	2	3	0	0	3.5	0	0	5	0	0		2	0.375	0	0.333333
	1	0	32	1	3	2	3	3	5	4	3	1	5	2	33	0	1	1	0	2	4	4	0	2.75	5	0	5	5	0		1	0.5	32	0.5
	1	1	31	1	4	3	2	3	7	7	7	4	5	3	33	0	1	0	0	2	7	0	0	3	0	0	6	0	0		4	0.5	0	1
	1	0	52	4	4	4	3	3	5	4	1	1	5	4	36	0	1	1	0	2	3.33333	3.33333	0	3.5	5	0	5	5	0		1	0.5	52	0.388889
	1	1	43	2	3	3	3	3	2	2	2	2	5	3	3	0	1	1	0	2	2	2	0	3	5	0	5	5	0		2	0.5	43	0.166667
	1	1	25	1	2	3	3	3	4	4	4	2	5	3	33	0	1	0	0	2	4	0	0	2.75	0	0	5	0	0		2	0.5	0	0.5
	1	1	71	3	5	5	5	5	1	1	1	4	5	3	21	0	1	1	0	2	1	1	0	5	5	0	5	5	0		4	0.5	71	0
	1	0	52	4	5	5	4	4	6	6	5	4	5	4	21	0	1	0	0	2	5.66667	0	0	4.5	0	0	7	0	0		4	0.5	0	0.777778
	1	1	60	2	3	3	3	3	7	7	7	4	5	3	33	0	1	1	0	2	7	7	0	3	5	0	6	6	0		4	0.5	60	1
	1	0	26	3	4	4	4	4	2	3	3	3	5	4	33	0	1	0	0	2	2.66667	0	0	4	0	0	5	0	0		3	0.5	0	0.277778
	1	0	25	2	5	4	4	4		7	5	3	5	3	33	0	1	1	0	2				4.25	5	0	5	5	0		3	0.5	25
	1	0	23	4	4	4	4	4	7	7	7	5	5	4	33	0	1	1	0	2	7	7	0	4	5	0	6	6	0		5	0.5	23	1
	1	1	24	3	3	3	3	3	5	6	5	4	5	4	33	0	1	0	0	2	5.33333	0	0	3	0	0	5	0	0		4	0.5	0	0.722222
	1	1	23	1	4	3	2	2	6	5	4	2	5	4	21	0	1	0	0	2	5	0	0	2.75	0	0	5	0	0		2	0.5	0	0.666667
	1	1	24	2	2	3	4	2	1	1	1	4	5	3	5	0	1	1	0	2	1	1	0	2.75	5	0	5	5	0		4	0.5	24	0
	1	1	26	2	4	4	4	4	3	3	3	3	6	3	5	0	1	0	0	2	3	0	0	4	0	0	5	0	0		3	0.625	0	0.333333
	1	1	63	2	2	2	2	2	7	7	1	5	6	4	21	0	1	0	0	2	5	0	0	2	0	0	5	0	0		5	0.625	0	0.666667
	1	0	59	2	4	4	3	4	6	6	6	4	6	3	21	0	1	1	0	2	6	6	0	3.75	6	0	7	7	0		4	0.625	59	0.833333
	1	1	41	2	4	3	4	3	6	6	6	5	6	4	21	0	1	0	0	2	6	0	0	3.5	0	0	7	0	0		5	0.625	0	0.833333
	1	0	71	1	3	3	2	4	4	4	4	3	6	4	21	0	1	0	0	2	4	0	0	3	0	0	5	0	0		3	0.625	0	0.5
	1	1	23	2	3	2	3	1	5	3	3	2	6	3	33	0	1	1	0	2	3.66667	3.66667	0	2.25	6	0	5	5	0		2	0.625	23	0.444445
	1	1	33	2	2	2	4	3	6	7	7	4	6	4	36	0	1	1	0	2	6.66667	6.66667	0	2.75	6	0	7	7	0		4	0.625	33	0.944444
	1	0	24	2	4	4	2	3	6	6	6	3	6	3	31	0	1	1	0	2	6	6	0	3.25	6	0	5	5	0		3	0.625	24	0.833333
	1	1	24	3	3	3	4	3	6	5	5	3	7	3	33	0	1	1	0	2	5.33333	5.33333	0	3.25	7	0	5	5	0		3	0.75	24	0.722222
	1	1	35	2	4	3	2	3	6	5	5	4	7	4	33	0	1	0	0	2	5.33333	0	0	3	0	0	5	0	0		4	0.75	0	0.722222
	1	1	24	1	1	1	1	1	7	7	7	4	7	4	21	0	1	0	0	2	7	0	0	1	0	0	5	0	0		4	0.75	0	1
	1	1	60	4	3	3	2	3	2	4	1	3	7	4	21	0	1	0	0	2	2.33333	0	0	2.75	0	0	6	0	0		3	0.75	0	0.222222
	1	1		1	3	4	4	3	1	1	2	3	7	3	21	0	1	1	0	2	1.33333	1.33333	0	3.5	7	0	4	4	0		3	0.75		0.055556
	1	1	44	2	2	2	2	2	6	6	5	4	7	3	21	0	1	1	0	2	5.66667	5.66667	0	2	7	0	7	7	0		4	0.75	44	0.777778
	1	0	53	2	3	3	3	3	6	3	4		7	3	21	0	1	1	0	2	4.33333	4.33333	0	3	7	0	6	6	0			0.75	53	0.555556
	1	1	24	2	2	2	2	1	7	7	7	5	8	3	5	0	1	1	0	2	7	7	0	1.75	8	0	5	5	0		5	0.875	24	1
	1	0	44	1	2	2	2	2	7	6	4	5	8	3	21	0	1	0	0	2	5.66667	0	0	2	0	0	6	0	0		5	0.875	0	0.777778
	1	1	56	1	3	3	3	3	7	7	7	4	8	3	21	0	1	1	0	2	7	7	0	3	8	0	5	5	0		4	0.875	56	1
	1	0	50	1	2	2	2	2	6	7	6	4	8	4	21	0	1	1	0	2	6.33333	6.33333	0	2	8	0	5	5	0		4	0.875	50	0.888889
	1	1	25	1	2	1	2	1	7	7	6	5	8	5	21	0	1	1	0	2	6.66667	6.66667	0	1.5	8	0	5	5	0		5	0.875	25	0.944444
	1	0	33	1	3	3	4	4	5	5	5	3	8	4	21	0	1	0	0	2	5	0	0	3.5	0	0	7	0	0		3	0.875	0	0.666667
	1	0	39	2	2	2	1	2	5	3	3	3	8	3	21	0	1	0	0	2	3.66667	0	0	1.75	0	0	5	0	0		3	0.875	0	0.444445
	1	0	50	1	2	2	2	2	7	7	7	5	8	4	21	0	1	0	0	2	7	0	0	2	0	0	6	0	0		5	0.875	0	1
	1	1	71	2	4	3	4	3	7	7	6	5	8	3	21	0	1	0	0	2	6.66667	0	0	3.5	0	0	7	0	0		5	0.875	0	0.944444
	1	1	25	1	1	1	1	1	7	7	5	5	9	4	33	0	1	1	0	2	6.33333	6.33333	0	1	9	0	5	5	0		5	1	25	0.888889
	1	1	26	1	2	2	2	2	7	7	7	5	9	4	48	0	1	1	0	2	7	7	0	2	9	0	5	5	0		5	1	26	1
	1	0	56	1	1	1	1	1	7	7	7	5	9	3		0	1	1	0	2	7	7	0	1	9	0	7	7	0		5	1	56	1
	1	1	25	4	3	3	2	4	4	5	3	4		3	45	1	0	1	0	3	4	4	0	3			5	5	0		4		25	0.5
	1	1	32	4	2	4	3	3	6	6	6	4	1	3	39	1	0	0	0	3	6	0	0	3	0	0	4	0	0		4	0	0	0.833333
	1	1	48	5	5	5	5	5		4	4	3	1	2	38	1	0	1	0	3				5	1	0	5	5	0		3	0	48
	1	1	30	4	5	5	5	2	2	2	2	1	1	3	47	1	0	1	0	3	2	2	0	4.25	1	0	5	5	0		1	0	30	0.166667
	1	0	31	2	5	4	3	3	3	3	3	1	1	3	48	1	0	0	0	3	3	0	0	3.75	0	0	5	0	0		1	0	0	0.333333
	1	1	26	4	5	4	5	5	1	1	1	2	1	3	33	1	0	1	0	3	1	1	0	4.75	1	0	5	5	0		2	0	26	0
	1	1	27	5	5	5	5	5	1	1	1	1	1	2	22	1	0	1	0	3	1	1	0	5	1	0	4	4	0		1	0	27	0
	1	0	37	3	5	5	5	5	2	2	2	1	1	1	22	1	0	0	0	3	2	0	0	5	0	0	3	0	0		1	0	0	0.166667
	1	1	29	4	3	4	4	4	6	6	6	4	2	3	33	1	0	1	0	3	6	6	0	3.75	2	0	3	3	0		4	0.125	29	0.833333
	1	1	62	5	2	3	4	3	6	4	4	5	2	4	14	1	0	1	0	3	4.66667	4.66667	0	3	2	0	5	5	0		5	0.125	62	0.611111
	1	0	23	4	4	3	3	3	4	4	4	2	2	2	39	1	0	0	0	3	4	0	0	3.25	0	0	5	0	0		2	0.125	0	0.5
	1	1	33	2	4	5	3	4	4	3	4	2	3	1	45	1	0	0	0	3	3.66667	0	0	4	0	0	3	0	0		2	0.25	0	0.444445
	1	1	38	2	5	3	4	3	5	5	5	1	3	2	23	1	0	0	0	3	5	0	0	3.75	0	0	5	0	0		1	0.25	0	0.666667
	1	0	23	2	4	4	4	4	3	5	2	4	3	4	39	1	0	0	0	3	3.33333	0	0	4	0	0	5	0	0		4	0.25	0	0.388889
	1	1	28	4	4	3	4	4	6	5	4	4	3	3	36	1	0	0	0	3	5	0	0	3.75	0	0	5	0	0		4	0.25	0	0.666667
	1	0	29	4	4	4	4	4	6	5	5	3	3	3	33	1	0	1	0	3	5.33333	5.33333	0	4	3	0	4	4	0		3	0.25	29	0.722222
	1	1	22	4	3	4	3	1	3	3	2	2	3	3	39	1	0	1	0	3	2.66667	2.66667	0	2.75	3	0	5	5	0		2	0.25	22	0.277778
	1	0	21	4	4	4	3	3	4	5	5	2	3	3	34	1	0	1	0	3	4.66667	4.66667	0	3.5	3	0	3	3	0		2	0.25	21	0.611111
	1	0	27	4	4	3	4	4	5	4	5	2	3	3	46	1	0	0	0	3	4.66667	0	0	3.75	0	0	3	0	0		2	0.25	0	0.611111
	1	0	35	4	4	4	2	1	5	2	2	2	3	3	45	1	0	1	0	3	3	3	0	2.75	3	0	3	3	0		2	0.25	35	0.333333
	1	0	31	3	4	4	3	3	6	6	7	4	4	2	29	1	0	0	0	3	6.33333	0	0	3.5	0	0	5	0	0		4	0.375	0	0.888889
	1	1	25	4	4	3	3	2	5	5	4	2	4	3	49	1	0	1	0	3	4.66667	4.66667	0	3	4	0	5	5	0		2	0.375	25	0.611111
	1	1	23	5	4	3	4	3	5	4	5	4	4	4	5	1	0	1	0	3	4.66667	4.66667	0	3.5	4	0	5	5	0		4	0.375	23	0.611111
	1	1	25	5	4	4	5	5	7	5	5	4	4	1	20	1	0	1	0	3	5.66667	5.66667	0	4.5	4	0	2	2	0		4	0.375	25	0.777778
	1	1	27	5	3	3	3	2	6	6	7	5	4	2	21	1	0	0	0	3	6.33333	0	0	2.75	0	0	5	0	0		5	0.375	0	0.888889
	1	0		3	5	5	5	5	4	4	4	5	4	3	3	1	0	1	0	3	4	4	0	5	4	0	5	5	0		5	0.375		0.5
	1	1	36	3	5	5	5	5	4	4	4	3	4	3	3	1	0	1	0	3	4	4	0	5	4	0	5	5	0		3	0.375	36	0.5
	1	1	33	4	4	4	2	1	7	6	5	4	4	3	22	1	0	1	0	3	6	6	0	2.75	4	0	5	5	0		4	0.375	33	0.833333
	1	0	41	2	3	3	3	3	6	6	5	4	4	3	36	1	0	0	0	3	5.66667	0	0	3	0	0	5	0	0		4	0.375	0	0.777778
	1	1	28	3	3	3	3	4	5	3	3	3	4	3	5	1	0	1	0	3	3.66667	3.66667	0	3.25	4	0	5	5	0		3	0.375	28	0.444445
	1	1	28	2	3	3	3	2	4	4	5	3	4	2	10	1	0	1	0	3	4.33333	4.33333	0	2.75	4	0	5	5	0		3	0.375	28	0.555556
	1	1	58	2	5	4	3	4	7	7	7	5	4	3	22	1	0	0	0	3	7	0	0	4	0	0	3	0	0		5	0.375	0	1
	1	1	40	5	5	3	4	4	5	5	3	3	4	3	14	1	0	1	0	3	4.33333	4.33333	0	4	4	0	6	6	0		3	0.375	40	0.555556
	1	1	21	4	5	1	3	1	2	2	2	2	4	2	15	1	0	0	0	3	2	0	0	2.5	0	0	3	0	0		2	0.375	0	0.166667
	1	0	28	4	4	4	4	4	6	5	5	3	4	2	33	1	0	1	0	3	5.33333	5.33333	0	4	4	0	5	5	0		3	0.375	28	0.722222
	1	1	25	2	4	3	2	4	3	7	5	4	5	4	5	1	0	1	0	3	5	5	0	3.25	5	0	5	5	0		4	0.5	25	0.666667
	1	1	35	2	5	4	3	3	6	6	7	4	5	2	29	1	0	0	0	3	6.33333	0	0	3.75	0	0	5	0	0		4	0.5	0	0.888889
	1	0	28	4	4	5	5	4	6	6	6	4	5	2	33	1	0	0	0	3	6	0	0	4.5	0	0	4	0	0		4	0.5	0	0.833333
	1	1	28	5	2	4	4	3	5	5	4	3	5	1	48	1	0	1	0	3	4.66667	4.66667	0	3.25	5	0	2	2	0		3	0.5	28	0.611111
	1	1	35	3	5	4	4	3	7	7	7	3	5	2	5	1	0	0	0	3	7	0	0	4	0	0	2	0	0		3	0.5	0	1
	1	0	20	2	5	4	2	2	5	5	2	3	5	3	39	1	0	0	0	3	4	0	0	3.25	0	0	3	0	0		3	0.5	0	0.5
	1	1	31	4	5	3	3	4	5	5	6		5	3	39	1	0	1	0	3	5.33333	5.33333	0	3.75	5	0	5	5	0			0.5	31	0.722222
	1	0	27	4	3	3	5	5	7	7	7	4	5	1	14	1	0	1	0	3	7	7	0	4	5	0	3	3	0		4	0.5	27	1
	1	1	63	2	4	4	4	4	3	3	2	2	5		22	1	0	0	0	3	2.66667	0	0	4	0	0	2	0	0		2	0.5	0	0.277778
	1	1	34	3	3	3	3	2	1	1	1	1	5	3	22	1	0	1	0	3	1	1	0	2.75	5	0	5	5	0		1	0.5	34	0
	1	1	23	4	1	3	3	3	5	2	3		5	2	26	1	0	1	0	3	3.33333	3.33333	0	2.5	5	0	5	5	0			0.5	23	0.388889
	1	0	53	2	3	4	3	3	6	5	4	4	5	3	23	1	0	1	0	3	5	5	0	3.25	5	0	6	6	0		4	0.5	53	0.666667
	1	0	60	2	1	2	2	3	4	4	4	1	5	3	20	1	0	0	0	3	4	0	0	2	0	0	2	0	0		1	0.5	0	0.5
	1	0	27	5	4	4	4	4	6	6	6	4	5	2	41	1	0	1	0	3	6	6	0	4	5	0	3	3	0		4	0.5	27	0.833333
	1	1	21	4	4	3	4	4	4	5	4	3	5	3	34	1	0	0	0	3	4.33333	0	0	3.75	0	0	3	0	0		3	0.5	0	0.555556
	1	0	58	3	3	3	3	3	2	2	2	2	6	3	3	1	0	0	0	3	2	0	0	3	0	0	5	0	0		2	0.625	0	0.166667
	1	1	30	4	3	4	4	4	6	5	5	3	6	3	33	1	0	1	0	3	5.33333	5.33333	0	3.75	6	0	6	6	0		3	0.625	30	0.722222
	1	1	33	2	3	4	4	3	5	3	4	3	6	3	31	1	0	0	0	3	4	0	0	3.5	0	0	5	0	0		3	0.625	0	0.5
	1	1	23	2	3	3	3	2	6	5	4	3	6	3	24	1	0	0	0	3	5	0	0	2.75	0	0	3	0	0		3	0.625	0	0.666667
	1	0	29	1	3	3	3	4	7	7	6	3	6	3	1	1	0	0	0	3	6.66667	0	0	3.25	0	0	5	0	0		3	0.625	0	0.944444
	1	1	27	2	4	4	2	2	5	5	5	2	6	4	22	1	0	0	0	3	5	0	0	3	0	0	6	0	0		2	0.625	0	0.666667
	1	0	48	2	3	4	5	4	7	7	7	5	6	1	39	1	0	0	0	3	7	0	0	4	0	0	3	0	0		5	0.625	0	1
	1	1	57	2	2	2	3	3	2	2	2	2	6	2	41	1	0	0	0	3	2	0	0	2.5	0	0	6	0	0		2	0.625	0	0.166667
	1	0	56	3	4	3	4	4	6	5	5	3	6	2	33	1	0	0	0	3	5.33333	0	0	3.75	0	0	2	0	0		3	0.625	0	0.722222
	1	1	38	2	1	1	5	1	2	2	2	2	6	1	15	1	0	0	0	3	2	0	0	2	0	0	1	0	0		2	0.625	0	0.166667
	1	1	19	4	4	4	3	2	2	2	2	2	6	4	16	1	0	1	0	3	2	2	0	3.25	6	0	3	3	0		2	0.625	19	0.166667
	1	1	34	4	3	4	2	2	5	5	3	3	6	3	5	1	0	1	0	3	4.33333	4.33333	0	2.75	6	0	5	5	0		3	0.625	34	0.555556
	1	1	47	5	2	4	4	2	6	6	2	4	7	3	10	1	0	0	0	3	4.66667	0	0	3	0	0	4	0	0		4	0.75	0	0.611111
	1	0	42	2	5	3	4	3	6	5	6	4	7	1	23	1	0	1	0	3	5.66667	5.66667	0	3.75	7	0	3	3	0		4	0.75	42	0.777778
	1	0	63	2	4	3	3	3	6	6	6	4	7	2	39	1	0	0	0	3	6	0	0	3.25	0	0	4	0	0		4	0.75	0	0.833333
	1	1	54	1	1	3	4	3	7	7	7	4	7	3	39	1	0	1	0	3	7	7	0	2.75	7	0	3	3	0		4	0.75	54	1
	1	0	32	5	2	2	4	2	5	5	1	4	7	4	23	1	0	1	0	3	3.66667	3.66667	0	2.5	7	0	5	5	0		4	0.75	32	0.444445
	1	1	21	4	5	3	4	3	5	5	5	3	7	2	33	1	0	0	0	3	5	0	0	3.75	0	0	2	0	0		3	0.75	0	0.666667
	1	0	45	2	4	4	3	4	4	4	4	1	7	3	16	1	0	1	0	3	4	4	0	3.75	7	0	4	4	0		1	0.75	45	0.5
	1	1	50	1	3	4	3	3	5	3	3	4	8	2	43	1	0	0	0	3	3.66667	0	0	3.25	0	0	4	0	0		4	0.875	0	0.444445
	1	1	48	2	3	4	3	3	7	7	7	5	8	3	23	1	0	0	0	3	7	0	0	3.25	0	0	2	0	0		5	0.875	0	1
	1	1	46	2	4	3	2	4	6	6	6	4	8	3	39	1	0	1	0	3	6	6	0	3.25	8	0	4	4	0		4	0.875	46	0.833333
	1	0	49	1	1	1	1	1	5	4	2	3	8	3	31	1	0	0	0	3	3.66667	0	0	1	0	0	3	0	0		3	0.875	0	0.444445
	1	0	25	3	2	5	2	2	6	5	4	4	8	3	44	1	0	1	0	3	5	5	0	2.75	8	0	5	5	0		4	0.875	25	0.666667
	1	0	30	2	2	5	2	2	6	5	4	4	8	3	1	1	0	0	0	3	5	0	0	2.75	0	0	5	0	0		4	0.875	0	0.666667
	1	0	29	1	5	3	2	2	7	7	7	3	8	2	39	1	0	0	0	3	7	0	0	3	0	0	3	0	0		3	0.875	0	1
	1	1	57	1	2	2	2	2	7	7	5	4	8	3	11	1	0	1	0	3	6.33333	6.33333	0	2	8	0	5	5	0		4	0.875	57	0.888889
	1	1	33	1	1	1	1	1	6	7	5	4	9	4	33	1	0	1	0	3	6	6	0	1	9	0	6	6	0		4	1	33	0.833333
	1	0	58	2	2	3	3	3	6	6	5	5	9	3	14	1	0	0	0	3	5.66667	0	0	2.75	0	0	5	0	0		5	1	0	0.777778
	1	1	26	1	1	1	1	1	7	7	3	4	9	2	23	1	0	1	0	3	5.66667	5.66667	0	1	9	0	6	6	0		4	1	26	0.777778
